# Supplementary material for: The role of experience in prioritizing hippocampal replay
Source: Nat Commun. 2023 Dec 9;14:8157. doi: 10.1038/s41467-023-43939-z (PMC10710481; doi:10.1038/s41467-023-43939-z)
Supplement: Supplementary file 4 — Source Data [file 41467_2023_43939_MOESM4_ESM.xlsx]

## Sheet: Figure 1
Figure 1c		RUN1		RUN2			Figure 1d		RUN1		RUN2			Figure 1e		RUN1		RUN2			Figure 1f		RUN1		RUN2
No of laps run	Session	Track 1	Track 2	Track 1	Track 2		Time spent immobile	Session	Track 1	Track 2	Track 1	Track 2		Time spent mobile	Session	Track 1	Track 2	Track 1	Track 2		Moving speed	Session	Track 1	Track 2	Track 1	Track 2
	Rat 4 - 16X8	17	8	34	46			Rat 4 - 16X8	5.34467	1.54	6.686	6.66933			Rat 4 - 16X8	7.88867	2.632	9.36267	11.5993			Rat 4 - 16X8	11.792	15.1935	14.5744	19.0152
	Rat 3 - 16X8	18	8	32	24			Rat 3 - 16X8	5.51267	1.93067	7.54133	8.19267			Rat 3 - 16X8	6.574	3.17	8.602	8.37933			Rat 3 - 16X8	15.0204	12.2521	18.4865	12.4862
	Rat 2 - 16X8	15	9	31	40			Rat 2 - 16X8	6.278	2.31533	7.52133	6.73533			Rat 2 - 16X8	6.40467	3.09467	9.192	11.286			Rat 2 - 16X8	13.0349	14.0873	14.9936	15.906
	Rat 1 - 16X8	16	8	43	44			Rat 1 - 16X8	3.68333	2.74267	5.364	5.4			Rat 1 - 16X8	6.18	3.178	11.37	12.7853			Rat 1 - 16X8	12.0036	14.7578	13.4911	18.0541
	Rat 3 - 16X4	16	4	27	28			Rat 3 - 16X4	7.30667	1.34667	8.74667	8.03867			Rat 3 - 16X4	6.74867	1.55067	8.462	7.748			Rat 3 - 16X4	12.5204	15.6462	14.0274	19.5221
	Rat 2 - 16X4	17	4	30	29			Rat 2 - 16X4	8.20933	1.94333	8.25533	7.538			Rat 2 - 16X4	6.28333	2.03467	8.63867	9.08133			Rat 2 - 16X4	12.8161	13.4358	15.4866	16.5147
	Rat 1 - 16X4	16	4	49	44			Rat 1 - 16X4	3.38267	1.332	4.534	5.144			Rat 1 - 16X4	6.624	1.92067	12.3293	12.4847			Rat 1 - 16X4	13.8355	11.2054	18.0611	14.1691
	Rat 4 - 16X3	17	3	46	33			Rat 4 - 16X3	4.50333	0.837333	5.76133	8.15067			Rat 4 - 16X3	4.90333	0.95	11.4113	8.39333			Rat 4 - 16X3	18.1504	18.7066	20.2807	21.1225
	Rat 3 - 16X3	14	3	26	30			Rat 3 - 16X3	5.18	0.966667	9.24667	6.90867			Rat 3 - 16X3	4.872	1.08533	7.38733	9.55467			Rat 3 - 16X3	12.9025	16.0575	13.7705	17.7803
	Rat 2 - 16X3	16	3	22	28			Rat 2 - 16X3	18.8973	1.10667	12.0753	10.2493			Rat 2 - 16X3	8.69467	1.27667	7.4	8.68867			Rat 2 - 16X3	10.9778	12.9362	14.0522	16.4546
	Rat 1 - 16X3	16	3	51	33			Rat 1 - 16X3	3.36	1.25933	3.27667	7.95867			Rat 1 - 16X3	6.59667	1.838	13.7467	11.886			Rat 1 - 16X3	12.2659	12.2138	14.3424	13.8087
	Rat 4 - 16X2	17	2	38	44			Rat 4 - 16X2	4.64933	0.353333	6.06867	5.91867			Rat 4 - 16X2	5.20133	0.775333	9.982	11.9013			Rat 4 - 16X2	18.1415	13.1698	19.6119	14.3779
	Rat 3 - 16X2	18	2	25	30			Rat 3 - 16X2	9.06267	0.404	10.102	8.95			Rat 3 - 16X2	9.29933	0.849333	9.27133	9.07867			Rat 3 - 16X2	12.733	14.8803	15.8054	18.0245
	Rat 2 - 16X2	17	2	35	24			Rat 2 - 16X2	9.33267	1.22067	7.99	6.73133			Rat 2 - 16X2	6.268	1.07467	8.48067	8.70867			Rat 2 - 16X2	15.1364	12.1285	20.7107	14.2683
	Rat 1 - 16X2	16	2	29	40			Rat 1 - 16X2	5.302	0.513333	5.592	5.51467			Rat 1 - 16X2	6.94467	0.819333	10.4647	11.9353			Rat 1 - 16X2	11.6618	15.1726	13.1547	18.2957
	Rat 4 - 16X1	16	1	33	25			Rat 4 - 16X1	7.088	0.576	6.57733	8.49667			Rat 4 - 16X1	5.526	0.732667	8.77867	9.10467			Rat 4 - 16X1	15.3994	10.2334	18.7389	11.7607
	Rat 3 - 16X1	17	1	36	25			Rat 3 - 16X1	6.75933	0.515333	6.154	8.13533			Rat 3 - 16X1	6.312	0.448667	10.166	7.33667			Rat 3 - 16X1	12.9439	13.0661	15.2125	16.5741
	Rat 2 - 16X1	16	1	49	33			Rat 2 - 16X1	4.97733	0.126	5.43667	6.31333			Rat 2 - 16X1	6.038	0.499333	11.4727	10.432			Rat 2 - 16X1	16.0907	12.5505	23.0363	13.7386
	Rat 1 - 16X1	15	1	25	43			Rat 1 - 16X1	3.126	0.388667	10.6867	6.316			Rat 1 - 16X1	4.45333	0.317333	8.056	12.6267			Rat 1 - 16X1	18.6678	16.9642	16.888	17.4834
	Mean	16.3158	3.63158	34.7895	33.8421			Mean	6.4187	1.12726	7.24295	7.22954			Mean	6.41119	1.4867	9.71442	10.1585			Mean	14.0049	13.9293	16.5645	16.2819
	SD	1.00292	2.65017	8.96647	7.78362			SD	3.54578	0.724749	2.23	1.34375			SD	1.22941	0.949164	1.71793	1.81234			SD	2.35433	2.09233	2.88191	2.52994
	two-sided signed rank test P value	0.000127743		0.716889				two-sided signed rank test P value	0.000131834		0.778177				two-sided signed rank test P value	0.000131834		0.259835				two-sided signed rank test P value	0.935852		0.9679
	n	19	19	19	19			n	19	19	19	19			n	19	19	19	19			n	19	19	19	19

## Sheet: Figure 3
Figure 3b		POST1 sleep replay			Figure 3c		POST2 sleep replay
POST1 sleep replay rate	Session	Track 1	Track 2		POST2 sleep replay rate	Session	Track 1	Track 2
	Rat 4 - 16X8	0.0305386	0.0288728			Rat 4 - 16X8	0.0186542	0.0399734
	Rat 3 - 16X8	0.0338701	0.0266519			Rat 3 - 16X8	0.0288728	0.0272071
	Rat 2 - 16X8	0.0244309	0.0260966			Rat 2 - 16X8	0.0227651	0.0299833
	Rat 1 - 16X8	0.0249861	0.0238756			Rat 1 - 16X8	0.0333148	0.0333148
	Rat 3 - 16X4	0.0349806	0.0272071			Rat 3 - 16X4	0.0196821	0.0295231
	Rat 2 - 16X4	0.042754	0.0272071			Rat 2 - 16X4	0.0205441	0.0477512
	Rat 1 - 16X4	0.0294281	0.0249861			Rat 1 - 16X4	0.0310938	0.0377568
	Rat 4 - 16X3	0.0116602	0.00888395			Rat 4 - 16X3	0.0132108	0.0103389
	Rat 3 - 16X3	0.0299833	0.0138812			Rat 3 - 16X3	0.0249861	0.0433093
	Rat 2 - 16X3	0.0577457	0.0255414			Rat 2 - 16X3	0.0491257	0.0607827
	Rat 1 - 16X3	0.0288728	0.0222099			Rat 1 - 16X3	0.0266519	0.0333148
	Rat 4 - 16X2	0.0161022	0.0149917			Rat 4 - 16X2	0.0094392	0.0260966
	Rat 3 - 16X2	0.0322043	0.0122154			Rat 3 - 16X2	0.0305386	0.038312
	Rat 2 - 16X2	0.0421988	0.0149917			Rat 2 - 16X2	0.0205441	0.0483065
	Rat 1 - 16X2	0.0283176	0.0144364			Rat 1 - 16X2	0.042754	0.0305386
	Rat 4 - 16X1	0.0238756	0.00499722			Rat 4 - 16X1	0.0149875	0.0241465
	Rat 3 - 16X1	0.0355358	0.0094392			Rat 3 - 16X1	0.0238756	0.0394225
	Rat 2 - 16X1	0.038312	0.00888395			Rat 2 - 16X1	0.0296114	0.0394818
	Rat 1 - 16X1	0.0238756	0.0155469			Rat 1 - 16X1	0.042754	0.0549695
	Mean	0.0310354	0.0184693			Mean	0.0264951	0.0365542
	SD	0.0101945	0.00773778			SD	0.0103865	0.0116809
	two-sided signed rank test P value	0.000230591				two-sided signed rank test P value	0.00198272
	n	19	19			n	19	19

## Sheet: Figure 4
Figure 4b		RUN1 Theta sequence			Figure 4c		RUN2 Theta sequence
No of RUN1 Theta sequence	Session	Track 1	Track 2		No of RUN2 Theta sequence	Session	Track 1	Track 2
	Rat 4 - 16X8	1005	244			Rat 4 - 16X8	870	807
	Rat 3 - 16X8	1332	391			Rat 3 - 16X8	1302	1331
	Rat 2 - 16X8	1636	687			Rat 2 - 16X8	2133	2494
	Rat 1 - 16X8	1832	652			Rat 1 - 16X8	2539	2528
	Rat 3 - 16X4	1881	362			Rat 3 - 16X4	1927	1843
	Rat 2 - 16X4	1814	511			Rat 2 - 16X4	2073	2415
	Rat 1 - 16X4	1783	432			Rat 1 - 16X4	2459	2473
	Rat 4 - 16X3	270	29			Rat 4 - 16X3	455	124
	Rat 3 - 16X3	1318	226			Rat 3 - 16X3	1861	2092
	Rat 2 - 16X3	2584	272			Rat 2 - 16X3	1535	1361
	Rat 1 - 16X3	1834	308			Rat 1 - 16X3	2474	2280
	Rat 4 - 16X2	298	52			Rat 4 - 16X2	254	336
	Rat 3 - 16X2	2510	113			Rat 3 - 16X2	1800	1589
	Rat 2 - 16X2	1949	291			Rat 2 - 16X2	2351	2606
	Rat 1 - 16X2	2326	234			Rat 1 - 16X2	3075	2960
	Rat 4 - 16X1	899	22			Rat 4 - 16X1	798	300
	Rat 3 - 16X1	1743	59			Rat 3 - 16X1	2226	1618
	Rat 2 - 16X1	1332	61			Rat 2 - 16X1	1498	1217
	Rat 1 - 16X1	1035	52			Rat 1 - 16X1	1634	1971
	Mean	1546.37	263.053			Mean	1750.74	1702.37
	SD	646.833	205.427			SD	753.126	850.562
	two-sided signed rank test P value	0.000131834				two-sided signed rank test P value	0.573169
	n	19	19			n	19	19

## Sheet: Figure 5
Figure 5a		RUN1 awake replay			Figure 5b		RUN2 awake replay			Figure 5c			PV	Awake replay rate
RUN1 awake replay rate	Session	Track 1	Track 2		RUN2 awake replay rate	Session	Track 1	Track 2					0.630408	0.0448699
	Rat 4 - 16X8	0.112261	0.140693			Rat 4 - 16X8	0.0448699	0.112455		Simple linear regression	b	-0.176788	0.636067	0.117132
	Rat 3 - 16X8	0.214657	0.250345			Rat 3 - 16X8	0.117132	0.0996826			R2	0.273373	0.730649	0.117444
	Rat 2 - 16X8	0.127429	0.151166			Rat 2 - 16X8	0.117444	0.108879			P value	0.000449202	0.728958	0.0994283
	Rat 1 - 16X8	0.104072	0.109383			Rat 1 - 16X8	0.0994283	0.0771605					0.627641	0.0685976
	Rat 3 - 16X4	0.164234	0.247525			Rat 3 - 16X4	0.0685976	0.143059					0.63293	0.0888315
	Rat 2 - 16X4	0.150236	0.154374			Rat 2 - 16X4	0.0888315	0.176882					0.655359	0.0367593
	Rat 1 - 16X4	0.137958	0.0750751			Rat 1 - 16X4	0.0367593	0.0907206					0.543208	0.037607
	Rat 4 - 16X3	0.0481125	0.0796178			Rat 4 - 16X3	0.037607	0.069524					0.58926	0.0775054
	Rat 3 - 16X3	0.173745	0.103448			Rat 3 - 16X3	0.0775054	0.224356					0.65744	0.0869541
	Rat 2 - 16X3	0.145523	0.165663			Rat 2 - 16X3	0.0869541	0.123585					0.730654	0.076297
	Rat 1 - 16X3	0.119048	0.172049			Rat 1 - 16X3	0.076297	0.081672					0.535512	0.0439416
	Rat 4 - 16X2	0.0358474	0.141509			Rat 4 - 16X2	0.0439416	0.160509					0.58586	0.0643437
	Rat 3 - 16X2	0.128733	0.123762			Rat 3 - 16X2	0.0643437	0.171322					0.640672	0.0938673
	Rat 2 - 16X2	0.15894	0.150191			Rat 2 - 16X2	0.0938673	0.170843					0.802913	0.086433
	Rat 1 - 16X2	0.141456	0.0974026			Rat 1 - 16X2	0.086433	0.0816006					0.619945	0.0937563
	Rat 4 - 16X1	0.141084	0			Rat 4 - 16X1	0.0937563	0.105924					0.6267	0.127288
	Rat 3 - 16X1	0.135615	0.0323415			Rat 3 - 16X1	0.127288	0.129067					0.628722	0.165543
	Rat 2 - 16X1	0.18082	0			Rat 2 - 16X1	0.165543	0.168955					0.591765	0.101372
	Rat 1 - 16X1	0.0959693	0.0428816			Rat 1 - 16X1	0.101372	0.150412					0.587739	0.112455
	Mean	0.132407	0.117759			Mean	0.0856827	0.128769					0.565244	0.0996826
	SD	0.0424299	0.0702765			SD	0.0330831	0.042458					0.566671	0.108879
	two-sided signed rank test P value	0.600871				two-sided signed rank test P value	0.00376225						0.633758	0.0771605
	n	19	19			n	19	19					0.421621	0.143059
													0.553942	0.176882
													0.524115	0.0907206
													0.408509	0.069524
													0.2622	0.224356
													0.473266	0.123585
													0.570215	0.081672
													0.422152	0.160509
													0.339925	0.171322
													0.510976	0.170843
													0.463513	0.0816006
													0.380635	0.105924
													0.361118	0.129067
													0.263259	0.168955
													0.300071	0.150412

## Sheet: Figure 6
Figure 6a		RUN1 awake replay			Figure 6b		RUN2 awake replay
RUN1 awake replay number	Session	Track 1	Track 2		RUN2 awake replay number	Session	Track 1	Track 2
	Rat 4 - 16X8	36	13			Rat 4 - 16X8	18	45
	Rat 3 - 16X8	71	29			Rat 3 - 16X8	53	49
	Rat 2 - 16X8	48	21			Rat 2 - 16X8	53	44
	Rat 1 - 16X8	23	18			Rat 1 - 16X8	32	25
	Rat 3 - 16X4	72	20			Rat 3 - 16X4	36	69
	Rat 2 - 16X4	74	18			Rat 2 - 16X4	44	80
	Rat 1 - 16X4	28	6			Rat 1 - 16X4	10	28
	Rat 4 - 16X3	13	4			Rat 4 - 16X3	13	34
	Rat 3 - 16X3	54	6			Rat 3 - 16X3	43	93
	Rat 2 - 16X3	165	11			Rat 2 - 16X3	63	76
	Rat 1 - 16X3	24	13			Rat 1 - 16X3	15	39
	Rat 4 - 16X2	10	3			Rat 4 - 16X2	16	57
	Rat 3 - 16X2	70	3			Rat 3 - 16X2	39	92
	Rat 2 - 16X2	89	11			Rat 2 - 16X2	45	69
	Rat 1 - 16X2	45	3			Rat 1 - 16X2	29	27
	Rat 4 - 16X1	60	0			Rat 4 - 16X1	37	54
	Rat 3 - 16X1	55	1			Rat 3 - 16X1	47	63
	Rat 2 - 16X1	54	0			Rat 2 - 16X1	54	64
	Rat 1 - 16X1	18	1			Rat 1 - 16X1	65	57
	Mean	53.1053	9.52632			Mean	37.4737	56.0526
	SD	35.5339	8.50731			SD	16.9816	20.7779
	two-sided signed rank test P value	0.00013142				two-sided signed rank test P value	0.00128325
	n	19	19			n	19	19

## Sheet: Figure 7 h i
Figure 7h		Name	Estimate	SE	tStat	DF	pvalue	Lower 95% CI	Upper 95% CI
		intercept	-0.0110397	0.151776	-0.0727371	71	0.94222	-0.313672	0.291593
		Total time on track	0.171678	0.14706	1.1674	71	0.246954	-0.121551	0.464907
		awake replay rate	0.251903	0.0830252	3.03406	71	0.00336967	0.0863557	0.417451
		awake replay number	0.45614	0.129101	3.53321	71	0.000726475	0.19872	0.71356
		theta number number	0.155747	0.115983	1.34284	71	0.1836	-0.0755161	0.387009
		R2	0.7225
Figure 7i		Name	Estimate	SE	tStat	DF	pvalue	Lower 95% CI	Upper 95% CI
		intercept	-0.0169944	0.156681	-0.108466	71	0.913932	-0.329407	0.295418
		Total time on track	0.0449892	0.202039	0.222675	71	0.824428	-0.357866	0.447844
		awake SWR rate	0.163914	0.0931321	1.76001	71	0.0827126	-0.0217863	0.349614
		awake SWR number	0.582119	0.148712	3.9144	71	0.000205689	0.285595	0.878642
		theta cycle number	0.221941	0.130921	1.69523	71	0.0944144	-0.0391085	0.48299
		R2	0.6533

## Sheet: sFigure 8
sFigure 8			No of place cells
		Session	RUN1 and POST1	RUN2 and POST2
Number of place cells with place fields on both tracks that participate during replay （used for within-session regression）		Rat 4 - 16X8	23	20
		Rat 3 - 16X8	38	41
		Rat 2 - 16X8	51	52
		Rat 1 - 16X8	42	38
		Rat 3 - 16X4	58	64
		Rat 2 - 16X4	54	52
		Rat 1 - 16X4	38	32
		Rat 4 - 16X3	15	6
		Rat 3 - 16X3	53	52
		Rat 2 - 16X3	64	65
		Rat 1 - 16X3	46	34
		Rat 4 - 16X2	20	9
		Rat 3 - 16X2	54	43
		Rat 2 - 16X2	83	82
		Rat 1 - 16X2	56	42
		Rat 4 - 16X1	20	16
		Rat 3 - 16X1	58	46
		Rat 2 - 16X1	53	31
		Rat 1 - 16X1	35	27
